# Supplementary material for: Hierarchically Porous Polyaniline Exhibiting Enhanced Pseudocapacitive Property from Copolymerization of Aniline and Tetrakis(4-aminophenyl)methane
Source: Polymers (Basel). 2025 Nov 19;17(22):3062. doi: 10.3390/polym17223062 (PMC12656649; doi:10.3390/polym17223062)
Supplement: Supplementary file 1 [file polymers-17-03062-s001.zip]

Archive with 1 entries (1 files):
- polymers-3950397-supplementary.pdf
